# Supplementary material for: Dispersals of the Siberian Y-chromosome haplogroup Q in Eurasia
Source: Mol Genet Genomics. 2017 Sep 7;293(1):107–17. doi: 10.1007/s00438-017-1363-8 (PMC5846874; doi:10.1007/s00438-017-1363-8)
Supplement: Supplementary file 2 — Frequencies of Haplogroup Q in the world (XLSX 47 kb) [file 438_2017_1363_MOESM2_ESM.xlsx]

## Sheet: this study
country	region	population	sample size	Hg	per	ref	contributor
Russia	Siberia	Enets	4	Q-M242	0.5	this study	Pavel Flegontov
Russia	Siberia	Ket	19	Q-M242	0.842	this study	Pavel Flegontov
Russia	Siberia	Selkup	7	Q-M242	0.714	this study	Pavel Flegontov
China	Gansu	Hui	900	Q-M242	0.05	this study	Shaoqing Wen
China	Gansu	Liqian	90	Q-M242	0.044	this study	Shaoqing Wen/Xinzhu Tong
China	Gansu	Dongxiang	109	Q-M242	0.0183	this study	Shaoqing Wen
China	Gansu	Bao'an	64	Q-M242	0.015625	this study	Shaoqing Wen
China	Zhejiang	Shaoxing	794	Q-M242	0.01	this study	Xinzhu Tong
		Title: Dispersals of the Siberian Y-Chromosome Haplogroup Q in Eurasia
		Journal name: Molecular Genetics and Genomics
		Authors: Yun-Zhi Huang, Horolma Pamjav, Pavel Flegontov, Vlastimil Stenzl, Shao-Qing Wen, Xin-Zhu Tong, Chuan-Chao Wang, Ling-Xiang Wang, Lan-Hai Wei, Jing-Yi Gao, Li Jin, and Hui Li
		Corresponding author: Hui Li
		Email: lhca@fudan.edu.cn

## Sheet: previous studies
country	region	population	language	sample size	Hg	per	ref
Russia	Siberia	Selkup	Uralic	131	Q-P36	0.664	Karafet et al. 2002
Russia	Siberia	Ket	Yeniseian	48	Q-P36	0.938	Karafet et al. 2002
the United States of America	Alaska	Eskimo	Eskimo–Aleut	4	Q-M3	0.75	Karafet et al. 1999
Greenland	Greenland	Inuit Eskimo	Eskimo–Aleut	62	Q-P36.2	0.34	Karafet et al. 1999
Greenland	Greenland	Inuit Eskimo	Eskimo–Aleut	62	Q-M3	0.44	Karafet et al. 1999
the United States of America	Alaska	Tanana	Na-Dené	12	Q-M3	0.42	Karafet et al. 1999
the United States of America	Arizona	Navajo	Na-Dené	56	Q-M3	0.52	Karafet et al. 1999
the United States of America	Oklahoma	Cheyenne	Algic	44	Q-P36.2	0.45	Karafet et al. 1999
the United States of America	Oklahoma	Cheyenne	Algic	44	Q-M3	0.16	Karafet et al. 1999
the United States of America	Arizona	Havasupai	Yuman–Cochimí	10	Q-M3	0.5	Karafet et al. 1999
the United States of America	Arizona	Pima	Uto-Aztecan	24	Q-P36.2	0.46	Karafet et al. 1999
the United States of America	Arizona	Pima	Uto-Aztecan	24	Q-M3	0.42	Karafet et al. 1999
the United States of America	Arizona	Pueblo		18	Q-P36.2	0.22	Karafet et al. 1999
the United States of America	Arizona	Pueblo		18	Q-M3	0.5	Karafet et al. 1999
Mexico		Zapotec	Oto-Manguean	15	Q-P36.2	0.2	Karafet et al. 1999
Mexico		Zapotec	Oto-Manguean	15	Q-M3	0.6	Karafet et al. 1999
Costa Rica		Ngöbé	Chibchan	17	Q-P36.2	0.18	Karafet et al. 1999
Costa Rica		Ngöbé	Chibchan	17	Q-M3	0.82	Karafet et al. 1999
Panama		Kuna	Chibchan	12	Q-M3	0.92	Karafet et al. 1999
Panama		Emberá, Emberra	Chocoan	10	Q-P36.2	0.4	Karafet et al. 1999
Panama		Emberá, Emberra	Chocoan	10	Q-M3	0.6	Karafet et al. 1999
Panama		Wounan/Waunaan	Chocoan	15	Q-P36.2	0.07	Karafet et al. 1999
Panama		Wounan/Waunaan	Chocoan	15	Q-M3	0.73	Karafet et al. 1999
Mexico		Mixe	Mixe–Zoquean	12	Q-M3	1	Karafet et al. 1999
Mexico		Mixtec	Oto-Manguean	29	Q-M3	0.93	Karafet et al. 1999
Colombia		Wayu	Arawakan	26	Q-M3	0.35	Karafet et al. 1999
Brazil		Karitiana	Tupian	2	Q-M3	1	Karafet et al. 1999
Brazil		Surui	Tupian	3	Q-M3	1	Karafet et al. 1999
Chile		Chilean		3	Q-M3	0.67	Karafet et al. 1999
Sar	Sar			157	Q-M242	0.0191	Abu-Amero et al. 2009
United Arab Emirates				164	Q-M242	0.0123	Abu-Amero et al. 2009
Oman	Oman			121	Q-M242	0.01	Abu-Amero et al. 2009
Egypt				147	Q-M242	0.01	Abu-Amero et al. 2009
Lebanon				916	Q-M242	0.0153	Abu-Amero et al. 2009
Turkey	Anatolia			523	Q-M242	0.0172	Abu-Amero et al. 2009
Lebanon				916	Q-M25	0.0044	Abu-Amero et al. 2009
Turkey	Anatolia			523	Q-M25	0.0019	Abu-Amero et al. 2009
Iran				150	Q-M25	0.04	Abu-Amero et al. 2009
Sar	Sar			157	Q-M346	0.0064	Abu-Amero et al. 2009
United Arab Emirates				164	Q-M346	0.0061	Abu-Amero et al. 2009
Pakistan				176	Q-M120	0.0057	Sengupta et al. 2006
Pakistan				176	Q-M346	0.017	Sengupta et al. 2006
Pakistan				176	Q-M378	0.0114	Sengupta et al. 2006
India				728	Q-M346	0.0041	Sengupta et al. 2006
Russia		Pinege		114	Q-M242	0.009	Balanovski et al. 2008
Russia		Vologda		121	Q-M242	0.017	Balanovski et al. 2008
Russia		Kashin		73	Q-M242	0.014	Balanovski et al. 2008
Russia		Livni		110	Q-M242	0.009	Balanovski et al. 2008
Russia		Kuban Cossacs		90	Q-M242	0.011	Balanovski et al. 2008
French				50	Q-P36	0.06	Behar et al. 2004
German				39	Q-P36	0.128	Behar et al. 2004
Dutch				23	Q-P36	0	Behar et al. 2004
Austro-Hungarian				39	Q-P36	0.026	Behar et al. 2004
Belarus				40	Q-P36	0.025	Behar et al. 2004
Lithuania				37	Q-P36	0.027	Behar et al. 2004
Polish				58	Q-P36	0.069	Behar et al. 2004
Romania				47	Q-P36	0.043	Behar et al. 2004
Russia				54	Q-P36	0.074	Behar et al. 2004
Ukraine				55	Q-P36	0.036	Behar et al. 2004
Hungary				56	Q-P36	0	Behar et al. 2004
Kazakhstan		Madjar		45	Q-P36	0	Biro et al. 2009
China		Hmong		51	Q-M120	0.0196	Cai et al. 2011
Turkey	Anatolia			523	Q-M242	0.034	Cinnioğlu et al. 2004
Turkey	Anatolia			523	Q-M25	0.0019	Cinnioğlu et al. 2004
Greek				77	Q-M242	0	Fisarat et al. 2007
Pakistan				97	Q-M242	0.02	Fisarat et al. 2007
Pakistan				96	Q-M242	0.05	Fisarat et al. 2007
Pakistan				638	Q-M242	0.02	Fisarat et al. 2007
Nepal				77	Q-P36	0.026	Fornarino et al. 2009
India				49	Q-P36	0.061	Fornarino et al. 2009
Nepal	Kathmandu			77	Q-M242	0.013	Gayden et al. 2007
China	Tibet			156	Q-M120	0.013	Gayden et al. 2007
China	Tibet			156	Q-M346	0.019	Gayden et al. 2007
Portuguese				126	Q-M242	0.0079	Gusmão et al. 2008
Japan				259	Q-P36	0.004	Hammer et al. 2006
Indonesia				22	Q-M242	0	Hurles et al. 2005
Cook Island				20	Q-M242	0	Hurles et al. 2005
Micronesia				21	Q-M242	0	Hurles et al. 2005
Malaysia				65	Q-M242	0	Hurles et al. 2005
Marshall				11	Q-M242	0	Hurles et al. 2005
Philippines				28	Q-M242	0	Hurles et al. 2005
Papua New Guinea				44	Q-M242	0	Hurles et al. 2005
China	Taiwan			39	Q-M242	0	Hurles et al. 2005
Vanuatu				52	Q-M242	0	Hurles et al. 2005
Samoa				25	Q-M242	0	Hurles et al. 2005
Tanzania				43	Q-M242	0	Hurles et al. 2005
Kenya				29	Q-M242	0	Hurles et al. 2005
Madagascar				35	Q-M242	0	Hurles et al. 2005
China		North Han		44	Q-M3	0	Karafet et al. 2001
China		Hui		54	Q-M3	0	Karafet et al. 2001
China		Tibet		75	Q-M3	0	Karafet et al. 2001
China		Manchu		52	Q-M3	0	Karafet et al. 2001
China		Evenks		41	Q-M3	0	Karafet et al. 2001
China		Oroqen		23	Q-M3	0	Karafet et al. 2001
China		Uygurs		68	Q-M3	0	Karafet et al. 2001
Monglia				147	Q-M3	0	Karafet et al. 2001
Russia		Siberian Evenks		95	Q-M3	0	Karafet et al. 2001
Russia		Buryats		81	Q-M3	0	Karafet et al. 2001
Korea				74	Q-M3	0	Karafet et al. 2001
China				43	Q-M3	0	Karafet et al. 2001
China				49	Q-M3	0	Karafet et al. 2001
China				40	Q-M3	0	Karafet et al. 2001
China				82	Q-M3	0	Karafet et al. 2001
China				19	Q-M3	0	Karafet et al. 2001
China				51	Q-M3	0	Karafet et al. 2001
China				57	Q-M3	0	Karafet et al. 2001
China				60	Q-M3	0	Karafet et al. 2001
Vietnam				70	Q-M3	0	Karafet et al. 2001
Malaysia				32	Q-M3	0	Karafet et al. 2001
Kazakhstan				30	Q-M3	0	Karafet et al. 2001
Russia		Altai		29	Q-M3	0	Karafet et al. 2001
Uzbekistan				54	Q-M3	0	Karafet et al. 2001
Kyrgyzstan				13	Q-M3	0	Karafet et al. 2001
Vietnam				70	Q-P36	0.071	Karafet et al. 2010
China	Han			165	Q-P36	0.006	Karafet et al. 2010
Indonesia	Bali			641	Q-M346	0.003	Karafet et al. 2010
Belarus				68	Q-M242	0.015	Kharkov et al. 2005
Russia	Altai	Gorno-Altaisk		20	Q-M242	0.04	Kharkov et al. 2007
Russia	Altai	Kurmach-Baigol		11	Q-M242	0.07	Kharkov et al. 2007
Russia	Altai	Turochak		19	Q-M242	0.05	Kharkov et al. 2007
Russia	Altai	Beshpel’tir		43	Q-M242	0.02	Kharkov et al. 2007
Russia	Altai	Kulada		46	Q-M242	0.02	Kharkov et al. 2007
Russia	Altai	Kosh-Agach		7	Q-M242	0	Kharkov et al. 2007
Russia		Tuvan		40	Q-M3	0	Lell et al. 2002
Russia		Tofalar		19	Q-M3	0	Lell et al. 2002
Russia		Buryats		13	Q-M3	0	Lell et al. 2002
Russia		Yenisey Evenk		31	Q-M3	0	Lell et al. 2002
Russia		Okhotsk Evenk		16	Q-M3	0	Lell et al. 2002
Russia		Ulchi Nanai		53	Q-M3	0	Lell et al. 2002
Russia		Upriver Negidal		10	Q-M3	0	Lell et al. 2002
Russia		Downriver Negidal		7	Q-M3	0	Lell et al. 2002
Russia		Udegey		20	Q-M3	0	Lell et al. 2002
Russia		Nivkh		17	Q-M3	0	Lell et al. 2002
Russia		Koryak		27	Q-M3	0	Lell et al. 2002
Russia		Itel'man		18	Q-M3	0	Lell et al. 2002
Russia		Chukchi		24	Q-M3	0.125	Lell et al. 2002
Russia		Siberian Eskimo		33	Q-M3	0.212	Lell et al. 2002
the United States of America		Navajo		30	Q-M3	0.633333	Lell et al. 2002
the United States of America		Seminole		23	Q-M3	0.391304	Lell et al. 2002
Mexico		Southern Mexican		29	Q-M3	0.758621	Lell et al. 2002
Costa Rica		Boruca		23	Q-M3	0.695652	Lell et al. 2002
Panama		Guaymi		21	Q-M3	0.857143	Lell et al. 2002
Costa Rica		Bribl/Cabecar		13	Q-M3	0.846154	Lell et al. 2002
Panama		Kuna		3	Q-M3	1	Lell et al. 2002
Venezuela		Yanomama		30	Q-M3	0.266667	Lell et al. 2002
Venezuela		Makiritare		25	Q-M3	0.68	Lell et al. 2002
Brazil		Kraho		7	Q-M3	0.857143	Lell et al. 2002
Venezuela		Piaroa		6	Q-M3	1	Lell et al. 2002
Brazil		Panoa		5	Q-M3	1	Lell et al. 2002
Brazil		Macushi		4	Q-M3	1	Lell et al. 2002
Brazil		Wapishana		2	Q-M3	0.5	Lell et al. 2002
China	Hainan	Cun		78	Q-M120	0	Li et al. 2010
China	Hainan	Ha		74	Q-M120	0	Li et al. 2010
China	Hainan	Moifau		66	Q-M120	0	Li et al. 2010
China	Hainan	Gei		62	Q-M120	0	Li et al. 2010
China	Hainan	Zwn		75	Q-M120	0	Li et al. 2010
China	Hainan	Jiamao		50	Q-M120	0	Li et al. 2010
China	Taiwan	Han		580	Q-P36	0.012	Lin et al. 2007
Russia		Nizhniy Novgorod		58	Q-M3	0	Malyarchuk et al. 2004
Russia		Kaluga		42	Q-M3	0	Malyarchuk et al. 2004
Russia		Tula		44	Q-M3	0	Malyarchuk et al. 2004
Russia		Orel		36	Q-M3	0	Malyarchuk et al. 2004
Russia		Belgorod		44	Q-M3	0	Malyarchuk et al. 2004
Russia		Vladimir		51	Q-M3	0	Malyarchuk et al. 2004
Russia		Yaroslavl		23	Q-M3	0	Malyarchuk et al. 2004
Russia		Pskov		40	Q-M3	0	Malyarchuk et al. 2004
Greek		Heraklion Prefecture		104	Q-M242	0	Martinez et al. 2007
Greek		Lasithi Plateau		41	Q-M242	0.049	Martinez et al. 2007
Greek		Lasithi Prefecture		23	Q-M242	0	Martinez et al. 2007
Russia		Arkhangelski		28	Q-M346	0	Mirabal et al. 2009
Russia		Khanty		27	Q-M346	0.037	Mirabal et al. 2009
Russia		Izhemski Komi		54	Q-M346	0	Mirabal et al. 2009
Russia		Priluzski Komi		49	Q-M346	0	Mirabal et al. 2009
Russia		Kursk		40	Q-M346	0	Mirabal et al. 2009
Russia		Tver		38	Q-M346	0	Mirabal et al. 2009
Comoro				381	Q-M346	0.01	Msaidie et al. 2010
Japan				165	Q-M120	0.004	Nonaka et al. 2007
Russia		C. akayushie		49	Q-P36	0	Pakendorf et al. 2006
Russia		C. okayushie		47	Q-P36	0	Pakendorf et al. 2006
Russia		Vilyuy Yakut		56	Q-P36	0	Pakendorf et al. 2006
Russia		NE Yakut		32	Q-P36	0.031	Pakendorf et al. 2006
Russia		Yakut-speaking Evenks		33	Q-P36	0	Pakendorf et al. 2006
Russia		W. Evenks		40	Q-P36	0	Pakendorf et al. 2006
Russia		Yukaghir		13	Q-P36	0.308	Pakendorf et al. 2006
Russia		Tuvan		55	Q-P36	0.164	Pakendorf et al. 2006
Russia		Siberia		587	Q-P36	0.237	Pimenoff et al. 2008
Iran		Northern		33	Q-M25	0.0909	Regueiro et al. 2006
Iran		Southern		117	Q-M25	0.0256	Regueiro et al. 2006
India		Bhoksha		10	Q-M242	0	Sahoo et al. 2006
India		Kanyakubj Brahmin		10	Q-M242	0	Sahoo et al. 2006
India		Khatri		7	Q-M242	0	Sahoo et al. 2006
India		Kurmi		6	Q-M242	0	Sahoo et al. 2006
India		Thakur		5	Q-M242	0	Sahoo et al. 2006
India		Jaunsari		6	Q-M242	0	Sahoo et al. 2006
India		Tharu		6	Q-M242	0	Sahoo et al. 2006
India		Baniya		11	Q-M242	0	Sahoo et al. 2006
India		Bhumihar		20	Q-M242	0	Sahoo et al. 2006
India		Brahmin		18	Q-M242	0	Sahoo et al. 2006
India		Kayastha		14	Q-M242	0	Sahoo et al. 2006
India		Kurmi		13	Q-M242	0	Sahoo et al. 2006
India		Rajput		12	Q-M242	0	Sahoo et al. 2006
India		Yadav		8	Q-M242	0	Sahoo et al. 2006
India		Gope		16	Q-M242	0	Sahoo et al. 2006
India		Karan		18	Q-M242	0	Sahoo et al. 2006
India		Khandayat		13	Q-M242	0	Sahoo et al. 2006
India		Brahmin		24	Q-M242	0	Sahoo et al. 2006
India		Bauri		19	Q-M242	0	Sahoo et al. 2006
India		Mahishiya		17	Q-M242	0	Sahoo et al. 2006
India		Namasudra		13	Q-M242	0	Sahoo et al. 2006
India		Bhumij		15	Q-M242	0	Sahoo et al. 2006
India		Birhor		10	Q-M242	0	Sahoo et al. 2006
India		Ho		7	Q-M242	0	Sahoo et al. 2006
India		Kharia		10	Q-M242	0	Sahoo et al. 2006
India		Munda		7	Q-M242	0	Sahoo et al. 2006
India		Santhal		7	Q-M242	0	Sahoo et al. 2006
India		Juang		10	Q-M242	0	Sahoo et al. 2006
India		Saora		13	Q-M242	0	Sahoo et al. 2006
India		Lodha		4	Q-M242	0	Sahoo et al. 2006
India		Oroan		9	Q-M242	0	Sahoo et al. 2006
India		Paroja		13	Q-M242	0	Sahoo et al. 2006
India		Karmali		16	Q-M242	0	Sahoo et al. 2006
India		Kora		17	Q-M242	0	Sahoo et al. 2006
India		Maheli		13	Q-M242	0	Sahoo et al. 2006
India		Nepali		7	Q-M242	0	Sahoo et al. 2006
India		Muslim		9	Q-M242	0	Sahoo et al. 2006
India		Adi Pasi		10	Q-M242	0	Sahoo et al. 2006
India		Hmar		9	Q-M242	0	Sahoo et al. 2006
India		Kuki		7	Q-M242	0	Sahoo et al. 2006
India		Lai		10	Q-M242	0	Sahoo et al. 2006
India		Lusei		6	Q-M242	0	Sahoo et al. 2006
India		Mara		5	Q-M242	0	Sahoo et al. 2006
India		Bhutia		4	Q-M242	0	Sahoo et al. 2006
India		Rajput		15	Q-M242	0	Sahoo et al. 2006
India		Brahmin		15	Q-M242	0	Sahoo et al. 2006
India		Kamma Chaudhary		15	Q-M242	0.067	Sahoo et al. 2006
India		Kappu Naidu		18	Q-M242	0	Sahoo et al. 2006
India		Komati		20	Q-M242	0	Sahoo et al. 2006
India		Raju		19	Q-M242	0	Sahoo et al. 2006
India		Reddy		12	Q-M242	0	Sahoo et al. 2006
India		Bhovi		13	Q-M242	0	Sahoo et al. 2006
India		Christian		7	Q-M242	0	Sahoo et al. 2006
India		Gowda		4	Q-M242	0	Sahoo et al. 2006
India		Iyengar		17	Q-M242	0	Sahoo et al. 2006
India		Lingayat		10	Q-M242	0	Sahoo et al. 2006
India		Muslim		4	Q-M242	0	Sahoo et al. 2006
India		Chakkliar		9	Q-M242	0	Sahoo et al. 2006
India		Gounder		14	Q-M242	0	Sahoo et al. 2006
India		Kallar		9	Q-M242	0	Sahoo et al. 2006
India		Pallar		15	Q-M242	0	Sahoo et al. 2006
India		Vanniyar		10	Q-M242	0	Sahoo et al. 2006
India		Lambadi		18	Q-M242	0	Sahoo et al. 2006
India		Chenchu		20	Q-M242	0	Sahoo et al. 2006
India		Yerukula		18	Q-M242	0	Sahoo et al. 2006
India		Kuruva		10	Q-M242	0	Sahoo et al. 2006
India		Irular		10	Q-M242	0	Sahoo et al. 2006
India		Naikpod Gond		18	Q-M242	0	Sahoo et al. 2006
India		Patel		9	Q-M242	0	Sahoo et al. 2006
India		Chiptavan Brahmin		15	Q-M242	0	Sahoo et al. 2006
India		Desasth Brahmin		16	Q-M242	0	Sahoo et al. 2006
India		Dhangar		16	Q-M242	0	Sahoo et al. 2006
India		Maratha		16	Q-M242	0	Sahoo et al. 2006
India		Katkari		19	Q-M242	0	Sahoo et al. 2006
India		Mahadeo Koli		11	Q-M242	0	Sahoo et al. 2006
India		Pawara		16	Q-M242	0	Sahoo et al. 2006
India		Madia Gond		14	Q-M242	0	Sahoo et al. 2006
China		Tu		50	Q-M242	0.02	Shou et al. 2010
China		Mongolia		50	Q-M120	0.02	Shou et al. 2010
China		Uyghur		50	Q-M120	0.04	Shou et al. 2010
China		Kirgiz		45	Q-M242	0.02	Shou et al. 2010
China		Russian		19	Q-M120	0.05	Shou et al. 2010
China		Dongxiang		35	Q-M242	0.23	Shou et al. 2010
China		Han		82	Q-M120	0.049	Su et al. 1999
China		Han		280	Q-M120	0.014	Su et al. 1999
China	Shandong	Han		32	Q-M120	0.031	Su et al. 2000b
China	Henan	Han		28	Q-M120	0.071	Su et al. 2000b
China	Northern	Han		22	Q-M120	0.045	Su et al. 2000b
China	Nanjing	Han		55	Q-M120	0.018	Su et al. 2000b
China	Shanghai	Han		30	Q-M120	0.033	Su et al. 2000b
China	Guangdong	Han		15	Q-M120	0.067	Su et al. 2000b
China	Lasa	Tibet		46	Q-M120	0.022	Su et al. 2000b
China	Hefei	Han		22	Q-M120	0.046	Su et al. 2000b
Russia	Volga-Ural	Tatar		126	Q-M242	0.008	Tambets et al. 2004
Hungary				113	Q-M242	0.026	Tambets et al. 2004
Russia	Siberia			184	Q-M25	0.03	Underhill et al. 2000
Russia	Siberia			184	Q-M143	0.06	Underhill et al. 2000
China				20	Q-M120	0.05	Underhill et al. 2000
the United States of America				106	Q-M3	0.783	Underhill et al. 2000
the United States of America				106	Q-M19	0.04	Underhill et al. 2000
Moldova				89	Q-M242	0	Varzari et al. 2009
Kyrgyzstan				40	Q-M120	0.08	Wells et al. 2001
Korea				45	Q-M120	0.02	Wells et al. 2001
China	Gansu			60	Q-M120	0.05	Wen et al. 2004
China	Hebei			14	Q-M120	0	Wen et al. 2004
China	Henan			50	Q-M120	0.08	Wen et al. 2004
China	Liaoning1			48	Q-M120	0.0416667	Wen et al. 2004
China	Neimeng			60	Q-M120	0.0333333	Wen et al. 2004
China	Shandong1			85	Q-M120	0.0470588	Wen et al. 2004
China	Shandong2			100	Q-M120	0.03	Wen et al. 2004
China	Shaanxi1			63	Q-M120	0.015873	Wen et al. 2004
China	Shaanxi2			27	Q-M120	0.037037	Wen et al. 2004
China	Xinjiang			51	Q-M120	0.0392157	Wen et al. 2004
China	Guangdong			64	Q-M120	0.015625	Wen et al. 2004
China	Guangxi			26	Q-M120	0	Wen et al. 2004
China	Jiangsu			100	Q-M120	0.02	Wen et al. 2004
China	Shanghai			55	Q-M120	0.0363636	Wen et al. 2004
China	Sichuan			63	Q-M120	0	Wen et al. 2004
China	Yunnan			66	Q-M120	0.030303	Wen et al. 2004
China	Zhejiang			106	Q-M120	0.0188679	Wen et al. 2004
China	Huadong			167	Q-M242	0.0239521	Yan et al. 2011
China	Northern			129	Q-M242	0.0542636	Yan et al. 2011
China	Southern			65	Q-M242	0.0153846	Yan et al. 2011
the United States of America		Navajo		78	Q-P36	0.923077	Zegura et al. 2004
the United States of America		Sioux		44	Q-P36	0.25	Zegura et al. 2004
the United States of America		Southwest		10	Q-P36	0.8	Zegura et al. 2004
the United States of America		Apache		96	Q-P36	0.78125	Zegura et al. 2004
the United States of America		Maya		71	Q-P36	0.873239	Zegura et al. 2004
China	Guangxi	Jing		45	Q-M120	0.0222222	Zhong et al. 2010a
China	Yunnan	Dai		18	Q-M120	0.0555556	Zhong et al. 2010a
China	Hunan	Dong		45	Q-M120	0.0222222	Zhong et al. 2010a
China	Guangxi	Yao		55	Q-M120	0.0181818	Zhong et al. 2010b
China	Guizhou	Miao		45	Q-M120	0.0222222	Zhong et al. 2010b
China	Yunnan	Hani		60	Q-M120	0.0333333	Zhong et al. 2010a
China	Guizhou	Tujia		33	Q-M120	0.030303	Zhong et al. 2010a
China	Yunnan	Hui		10	Q-M346	0.1	Zhong et al. 2010b
China	Yunnan	Han		14	Q-M120	0.0714286	Zhong et al. 2010b
China	Yunnan	Han		18	Q-M120	0.0555556	Zhong et al. 2010b
China	Yunnan	Han		18	Q-M120	0.0555556	Zhong et al. 2010b
China	Guizhou	Han		107	Q-M120	0.00934579	Zhong et al. 2010b
China	Guizhou	Han		10	Q-M120	0.1	Zhong et al. 2010b
China	Guizhou	Han		58	Q-M120	0.0172414	Zhong et al. 2010b
China	Zhejiang	Han		30	Q-M120	0.0666667	Zhong et al. 2010b
China	Hunan	Han		38	Q-M120	0.0526316	Zhong et al. 2010b
China	Hunan	Han		23	Q-M120	0.0434783	Zhong et al. 2010b
China	Sichuan	Han		24	Q-M120	0.0416667	Zhong et al. 2010b
China	Chongqing	Han		43	Q-M120	0.0697674	Zhong et al. 2010b
China	Jiangsu	Han		39	Q-M120	0.0769231	Zhong et al. 2010b
China	Henan	Han		45	Q-M120	0.0444444	Zhong et al. 2010b
China	Henan	Han		21	Q-M346	0.0222222	Zhong et al. 2010b
China	Anhui	Han		52	Q-M120	0.0769231	Zhong et al. 2010b
China	Shandong	Han		23	Q-M120	0.0434783	Zhong et al. 2010b
China	Shandong	Han		40	Q-M120	0.025	Zhong et al. 2010b
China	Shanxi	Han		56	Q-M120	0.0178571	Zhong et al. 2010b
China	Shanxi	Han		56	Q-M25	0.0178571	Zhong et al. 2010b
China	Shanxi	Han		56	Q-M346	0.0178571	Zhong et al. 2010b
China	Shannxi	Han		56	Q-M120	0.0178571	Zhong et al. 2010b
China	Gansu	Han		49	Q-M120	0.0612245	Zhong et al. 2010b
China	Gansu	Han		34	Q-M120	0.0588235	Zhong et al. 2010b
China	Gansu	Han		29	Q-M120	0.0344828	Zhong et al. 2010b
China	Gansu	Han		39	Q-M120	0.025641	Zhong et al. 2010b
China	Gansu	Han		20	Q-M120	0.1	Zhong et al. 2010b
China	Gansu	Han		34	Q-M120	0.0588235	Zhong et al. 2010b
China	Gansu	Han		34	Q-M346	0.0294118	Zhong et al. 2010b
China	Liaoning	Han		40	Q-M120	0.025	Zhong et al. 2010b
China	Jilin	Han		33	Q-M120	0.0606061	Zhong et al. 2010b
China	Jilin	Han		24	Q-M120	0.0416667	Zhong et al. 2010b
China	Heilongjiang	Han		67	Q-M120	0.0298507	Zhong et al. 2010b
China	Liaoning	Manchu		43	Q-M120	0.0232558	Zhong et al. 2010b
China	Heilongjiang	Han		24	Q-M120	0.0416667	Zhong et al. 2010b
China	Neimeng	Mongolic		22	Q-M120	0.0454545	Zhong et al. 2010b
China	Xinjiang	Uyghur		48	Q-M346	0.0208333	Zhong et al. 2010b
China	Xinjiang	Uyghur		71	Q-M120	0.0140845	Zhong et al. 2010b
China	Xinjiang	Uyghur		71	Q-M25	0.0140845	Zhong et al. 2010b
China	Xinjiang	Uyghur		71	Q-M346	0.0422535	Zhong et al. 2010b
China	Xinjiang	Uyghur		71	Q-M378	0.0140845	Zhong et al. 2010b
China	Xinjiang	Uyghur		18	Q-M378	0.0555556	Zhong et al. 2010b
China	Xinjiang	Uyghur		50	Q-M120	0.02	Zhong et al. 2010b
China	Xinjiang	Uyghur		50	Q-M25	0.04	Zhong et al. 2010b
China	Ningxia	Hui		62	Q-M120	0.0322581	Zhong et al. 2010b
China	Tibet	Tibet		191	Q-M346	0.0052356	Zhong et al. 2010b
China	Qinghai	Tibet		40	Q-M120	0.025	Zhong et al. 2010b
China	Fujian	Hakka		148	Q-M120	0.00675676	Li et al. 2003
China	Hemu	Tuva		51	Q-M242	0.0980392	Zhang et al. 2009
China	Kanasi	Tuva		51	Q-M242	0.0588235	Zhang et al. 2009
China	Baihaba	Tuva		48	Q-M242	0.625	Zhang et al. 2009
Algeria	Oran			80	Q-M242	0.025	Bekada et al. 2015
Algeria	Zenata			35	Q-M242	0.029	Bekada et al. 2015
Venezuela	Caracas (62)/Maracaibo (111)			173	Q-M242	0.035	Borjas et al. 2008
Russia		Altaian Kazakhs		30	Q-M3	0.033	Dulik et al. 2011
Ecuador	Kichwa			91	Q-M242	0.725	González-Andrade et al. 2008
Ecuador	Mestizo			97	Q-M242	0.303	González-Andrade et al. 2008
Panama	Bocas del Toro			29	Q-M242	0.69	Grugni et al. 2015
Panama	Chiriquí			92	Q-M242	0.185	Grugni et al. 2015
Panama	Coclé			20	Q-M242	0.3	Grugni et al. 2015
Panama	Colón			9	Q-M242	0.667	Grugni et al. 2015
Panama	Darién			9	Q-M242	0.222	Grugni et al. 2015
Panama	Herrera			36	Q-M242	0.083	Grugni et al. 2015
Panama	Kuna Yala			16	Q-M242	0.875	Grugni et al. 2015
Panama	Los Santos			30	Q-M242	0.067	Grugni et al. 2015
Panama	Panamá			43	Q-M242	0.14	Grugni et al. 2015
Panama	Veraguas			24	Q-M242	0.208	Grugni et al. 2015
Iran				938	Q-P36	0.003	Grugni et al. 2012
Cyprus				380	Q-M242	0.015	Gurkan et al. 2016
Armenia	Caucasus	Lake Van		103	Q-M378	0.01	Herrera et al. 2012
Colombia	Mestizo			308	Q-M242	0.205	Julieta Avila et al. 2009
Bulgaria	Continental Balkans	Lovech		62	Q-M242	0.016	Karachanak et al. 2013
Bulgaria	Continental Balkans	Montana		80	Q-M242	0.013	Karachanak et al. 2013
Bulgaria	Continental Balkans	Plovdiv		159	Q-M242	0.006	Karachanak et al. 2013
Bulgaria	Continental Balkans	Sofia province		257	Q-M242	0.004	Karachanak et al. 2013
Indonesia	Bali			634	Q-M346	0.0032	Kusuma et al. 2015
Pakistan	Pathan			270	Q-M242	0.052	Lee et al. 2014
El Salvador	Conchagua			23	Q-M242	0.652	Lovo-Gómez et al. 2006
El Salvador	Izalco			12	Q-M242	0.333	Lovo-Gómez et al. 2006
El Salvador	Panchimalco			11	Q-M242	0.636	Lovo-Gómez et al. 2006
El Salvador	San Alejo			12	Q-M242	0.583	Lovo-Gómez et al. 2006
Guatemala	Maya			110	Q-M242	0.818	Martínez-González et al. 2011
Guatemala	Mestizo			115	Q-M242	0.4	Martínez-González et al. 2011
Honduras	General			128	Q-M242	0.1875	Matamoros et al. 2009
Costa Rica	Abrojo-Guaymí			39	Q-M242	0.789	Melton et al. 2013
Costa Rica	Chorotega			24	Q-M242	0.522	Melton et al. 2013
Costa Rica	Huetar-Zapatón			25	Q-M242	0.846	Melton et al. 2013
Italy	Jenne			65	Q-M242	0.09	MESSINA et al. 2015
El Salvador	Mestizo			150	Q-M242	0.253	Monterrosa et al. 2010
Finland	southwest			584	Q-M242	0.02	Neuvonen et al. 2015
Nicaragua	Mestizo			165	Q-M242	0.151	Núñez et al. 2012
the United States of America				605	Q-M242	0.023	Oliveira et al. 2014
Greenland				227	Q-NWT01 (xM265)	0.308	Olofsson et al. 2015
Greenland				227	Q-M3	0.229	Olofsson et al. 2015
Denmark				241	Q-L529, L639	0.012	Olofsson et al. 2015
Denmark				241	Q-L214	0.004	Olofsson et al. 2015
Algeria	Oran			102	Q-M242	0.0098	Robino et al. 2008
Colombia	Wayuu			21	Q-M19	0.1	Ruiz-Linares et al. 1999
The Republic of Trinidad and Tobago	Trinidad			5	Q-M3	0.2	Torres et al. 2015
Saint Vincent and the Grenadines	St. Vincent			18	Q-M3	0.167	Torres et al. 2015
Argentinean	Toba			49	Q-M19	0.04	Toscanini et al. 2011
Indonesia	West Timor Umanen Lawalu			529	Q-P36	0.002	Tumonggor et al. 2014
Indonesia	Bali			529	Q-M346	0.004	Tumonggor et al. 2014
Cyprus	Mediterranean Island	Cyprus		629	Q-M346	0.003	Voskarides et al. 2016
Bolivia	Chuquisaca			38	Q-M346	0	Vullo et al. 2016
Bolivia	La Paz			57	Q-M346	0.0877	Vullo et al. 2016
Bolivia	Chuquisaca			38	Q-M3	0.5	Vullo et al. 2016
Bolivia	La Paz			57	Q-M3	0.5965	Vullo et al. 2016
Bolivia	Chuquisaca			38	Q-M19	0	Vullo et al. 2016
Bolivia	La Paz			57	Q-M19	0.0175	Vullo et al. 2016
China	Tibetan-Xinlong			46	Q-M120	0.0435	Wang et al. 2014
China	Qiangic		407	127	Q-M120	0.0157	Wang et al. 2014
Colombia	Antioquia			24	Q-M346	0.167	Xavier et al. 2015
Colombia	Antioquia			24	Q-M3	0.833	Xavier et al. 2015
Colombia	Cauca			29	Q-M346	0.188	Xavier et al. 2015
Colombia	Cauca			29	Q-M3	0.417	Xavier et al. 2015
Lebanon	Levant/Middle East	Lebanese		926	Q-M242	0.019	Zalloua et al. 2008
China	Hengbei			27	Q-M120	0.407	Zhao et al. 2014
Iran				938	Q-M120	0.001	Grugni et al. 2012
Iran				938	Q-M25	0.032	Grugni et al. 2012
Iran				938	Q-M346	0.009	Grugni et al. 2012
Iran				938	Q-M378	0.011	Grugni et al. 2012
Argentinean	Toba		49	49	Q-M3	0.857	Toscanini et al. 2011
Argentinean	Colla			29	Q-M3	0.345	Toscanini et al. 2011

## Sheet: Q-M242
country	Hg	per
the United States of America	Q-M242	0.323424
Greenland	Q-M242	0.589131
Mexico	Q-M242	0.858471
Costa Rica	Q-M242	0.769142
Panama	Q-M242	0.366073
Colombia	Q-M242	0.284032
Brazil	Q-M242	0.913043
Chile	Q-M242	0.67
Saudi Arabia	Q-M242	0.0255
United Arab Emirates	Q-M242	0.0184
Oman	Q-M242	0.01
Egypt	Q-M242	0.01
Lebanon	Q-M242	0.0193481
Turkey	Q-M242	0.0359
Iran	Q-M242	0.0521187
Pakistan	Q-M242	0.0309644
India	Q-M242	0.00407402
French	Q-M242	0.06
German	Q-M242	0.128
Dutch	Q-M242	0
Austro-Hungarian	Q-M242	0.026
Belarus	Q-M242	0.0187037
Lithuania	Q-M242	0.027
Poland	Q-M242	0.069
Romania	Q-M242	0.043
Ukraine	Q-M242	0.036
Hungary	Q-M242	0.0173846
Kazakhstan	Q-M242	0
China	Q-M242	0.0317787
Greek	Q-M242	0.0082
Nepal	Q-M242	0.0195
Portuguese	Q-M242	0.0079
Japan	Q-M242	0.004
Indonesia	Q-M242	0.00390241
Cook Island	Q-M242	0
Micronesia	Q-M242	0
Malaysia	Q-M242	0
Marshall	Q-M242	0
Philippines	Q-M242	0
Papua New Guinea	Q-M242	0
Vanuatu	Q-M242	0
Samoa	Q-M242	0
Tanzania	Q-M242	0
Kenya	Q-M242	0
Madagascar	Q-M242	0
Monglia	Q-M242	0
Korea	Q-M242	0.00756303
Vietnam	Q-M242	0.0355
Uzbekistan	Q-M242	0
Venezuela	Q-M242	0.158355
Comoro	Q-M242	0.01
Moldova	Q-M242	0
Kyrgyzstan	Q-M242	0.0603774
Algeria	Q-M242	0.0185005
Ecuador	Q-M242	0.507266
Cyprus	Q-M242	0.00751933
Armenia	Q-M242	0.01
Bulgaria	Q-M242	0.00719355
El Salvador	Q-M242	0.341029
Guatemala	Q-M242	0.604356
Honduras	Q-M242	0.1875
Italy	Q-M242	0.09
Finland	Q-M242	0.02
Nicaragua	Q-M242	0.151
Denmark	Q-M242	0.016
The Republic of Trinidad and Tobago	Q-M242	0.2
Saint Vincent and the Grenadines	Q-M242	0.167
Argentinean	Q-M242	0.691769
Bolivia	Q-M242	0.62102
Russia	Q-M242	0.047315

## Sheet: ref
Abu-Amero et al. 2009	Abu-amero KK, Hellani A, González AM et al (2009) Saudi Arabian Y-Chromosome diversity and its relationship with nearby regions. BMC Genet. doi: 10.1186/1471-2156-10-59
Balanovski et al. 2008	Balanovsky O (2008) Two sources of the Russian patrilineal heritage in their Eurasian context. Am J Hum Genet 82:236-250
Behar et al. 2004	Behar DM, Garrigan D, Kaplan ME et al (2004) Contrasting patterns of Y chromosome variation in Ashkenazi Jewish and host non-Jewish European populations. Hum Genet 114:354-65
Bekada et al. 2015	Bekada A, Arauna LR, Deba T et al (2015) Genetic Heterogeneity in Algerian Human Populations. Plos One 10:e0138453
Biro et al. 2009	Bíró AZ, Zalán A, Völgyi A et al (2009) A Y-chromosomal comparison of the Madjars (Kazakhstan) and the Magyars (Hungary). Am J Phys Anthropol 139:305-10
Borjas et al. 2008	Borjas L, Bernal LP, Chiurillo MA et al (2008) Usefulness of 12 Y-STRs for forensic genetics evaluation in two populations from Venezuela. Leg Med 10:107-112
Cai et al. 2011	Cai X, Qin Z, Wen B et al (2011) Human migration through bottlenecks from Southeast Asia into East Asia during Last Glacial Maximum revealed by Y chromosomes. Plos One 6:e24282
Cinnioğlu et al. 2004	Cinnioğlu C, King R, Kivisild T et al (2004) Excavating Y-chromosome haplotype strata in Anatolia. Hum Genet 114:127-148
Dulik et al. 2011	Dulik MC, Osipova LP, Schurr TG (2011) Y-Chromosome Variation in Altaian Kazakhs Reveals a Common Paternal Gene Pool for Kazakhs and the Influence of Mongolian Expansions. Plos One doi:10.1371/journal.pone.0017548
Fisarat et al. 2007	Firasat S, Khaliq SA, Papaioannou M et al (2007) Y-chromosomal evidence for a limited Greek contribution to the Pathan population of Pakistan. Eur J Hum Genet 15:121-126
Fornarino et al. 2009	Fornarino S, Pala M, Battaglia V et al (2009) Mitochondrial and Y-chromosome diversity of the Tharus (Nepal): a reservoir of genetic variation. BMC Evol Biol 9:154
Gayden et al. 2007	Gayden T, Cadenas AM, Regueiro M et al (2007) The Himalayas as a directional barrier to gene flow. Am J Hum Genet 80: 884–894
González-Andrade et al. 2008	Gonzálezandrade F, Roewer L, Willuweit S et al (2009) Y-STR variation among ethnic groups from Ecuador: Mestizos, Kichwas, Afro-Ecuadorians and Waoranis. Forensic Sci Int Genet 3:e83-91
Grugni et al. 2012	Grugni V, Battaglia V, Hooshiar KB et al (2011) Ancient migratory events in the Middle East: new clues from the Y-chromosome variation of modern Iranians. Plos One 7: 398-398
Grugni et al. 2015	Grugni V, Battaglia V, Perego UA et al (2015) Exploring the Y Chromosomal Ancestry of Modern Panamanians. Plos One 10:e0144223
Gurkan et al. 2016	Gurkan C, Sevay H, Demirdov DK et al (2016) Turkish Cypriot paternal lineages bear an autochthonous character and closest resemblance to those from neighboring Near Eastern populations. Ann Hum Biol (in press):1
Gusmão et al. 2008	Gusmão A, Gusmão L, Gomes V et al (2008) A perspective on the history of the Iberian gypsies provided by phylogeographic analysis of Y-chromosome lineages. Ann Hum Genet 72:215
Hammer et al. 2006	Hammer MF, Karafet TM, Park H et al (2006) Dual origins of the Japanese: common ground for hunter-gatherer and farmer Y chromosomes. J Hum Genet 51:47-58
Herrera et al. 2012	Herrera KJ, Lowery RK, Hadden L et al (2011) Neolithic patrilineal signals indicate that the Armenian plateau was repopulated by agriculturalists. Eur J Hum Genet 20:313-20
Hurles et al. 2005	Hurles ME, Al E (2005) The dual origin of the Malagasy in Island Southeast Asia and East Africa: evidence from maternal and paternal lineages. Am J Hum Genet 76:894-901
Julieta Avila et al. 2009	Ávila SJ, Briceño I, Gómez A (2009) Genetic population analysis of 17 Y-chromosomal STRs in three states (Valle del Cauca, Cauca and Nariño) from Southwestern Colombia. J Forensic Leg Med 16:204
Karachanak et al. 2013	Karachanak S, Grugni V, Fornarino S et al (2013) Y-Chromosome Diversity in Modern Bulgarians: New Clues about Their Ancestry PloS One 8:e56779
Karafet et al. 1999	Karafet TM, Zegura SL, Posukh O et al (1999) Ancestral Asian source(s) of new world Y-chromosome founder haplotypes. Am J Hum Genet 64:817-31
Karafet et al. 2001	Karafet T, Xu L, Du R et al (2001) Paternal Population History of East Asia: Sources, Patterns, and Microevolutionary Processes. Am J Hum Genet 69:615-628
Karafet et al. 2002	Karafet TM, Osipova LP, Gubina MA et al (2002) High levels of Y-chromosome differentiation among native Siberian populations and the genetic signature of a boreal hunter-gatherer way of life. Hum Biol 74: 761-789
Karafet et al. 2010	Karafet TM, Hallmark B, Cox MP et al (2010) Major East-West Division Underlies Y Chromosome Stratification across Indonesia. Mol Biol Evol 27:1833-44
Kharkov et al. 2005	Khar'Kov VN, Stepanov VA, Feshchenko SP et al (2005) Frequencies of Y chromosome binary haplogroups in Belarussians. Genetika 41:1132-1136
Kharkov et al. 2007	Kharkov VN, Stepanov VA, Medvedeva OF et al (2007) Gene pool differences between Northern and Southern Altaians inferred from the data on Y-chromosomal haplogroups. Genetika 43:551-562
Kusuma et al. 2015	Kusuma P, Cox MP, Pierron D et al (2015) Mitochondrial DNA and the Y chromosome suggest the settlement of Madagascar by Indonesian sea nomad populations. BMC Genomics 16:1394
Lee et al. 2014	Lee EY, Shin KJ, Rakha A et al (2014) Analysis of 22 Y chromosomal STR haplotypes and Y haplogroup distribution in Pathans of Pakistan. Forensic Sci Int Genet 11:111-116
Lell et al. 2002	Lell JT, Sukernik RI, Starikovskaya YB et al (2002) The dual origin and Siberian affinities of Native American Y chromosomes. Am J Hum Genet 70: 192-206
Li et al. 2003	Li H, Pan WY, Wen B, Yang NN, Jin J, Jin L, Lu DR (2003) Origin of Hakka and Hakkanese: A Genetics Analysis. Acta Genetica Sinica 30:873-880.
Li et al. 2010	Li D, Sun Y, Lu Y et al (2010) Genetic origin of Kadai-speaking Gelong people on Hainan island viewed from Y chromosomes. J Hum Genet 55:462-468
Lin et al. 2007	Lin YW, Hsu LC, Kuo P L et al (2007) Partial duplication at AZFc on the Y chromosome is a risk factor for impaired spermatogenesis in Han Chinese in Taiwan. Hum mutat 28:486-94
Lovo-Gómez et al. 2006	Lovogómez J, Blancoverea A, Lareu MV et al (2007) The genetic male legacy from El Salvador. Forensic Sci Int 171:198-203
Malyarchuk et al. 2004	Malyarchuk B, Derenko M, Grzybowski T et al (2004) Differentiation of mitochondrial DNA and Y chromosomes in Russian populations. Hum Biol 76:877-900
Martinez et al. 2007	Martinez L, Underhill PA, Zhivotovsky LA et al (2007) Paleolithic Y-haplogroup heritage predominates in a Cretan highland plateau. Eur J Hum Genet 15:485-93
Martínez-González et al. 2011	Martínez-González LJ, Saiz M, Alvarez-Cubero MJ et al (2011) Distribution of Y chromosomal STRs loci in Mayan and Mestizo populations from Guatemala. Forensic Sci Int Genet 6:136-142
Matamoros et al. 2009	Matamoros M, Yurrebaso I, Gusmão L et al (2010) Population data for 12 Y-chromosome STR loci in a sample from Honduras Leg Med 11:251
Melton et al. 2013	Melton PE, Baldi NF, Barrantes R et al (2013) Microevolution, migration, and the population structure of five Amerindian populations from Nicaragua and Costa Rica. Am JHum Biol 25:480–490
MESSINA et al. 2015	Messina F, Finocchio A, Rolfo MF et al (2015) Traces of forgotten historical events in mountain communities in Central Italy: A genetic insight. Am J Hum Biol 27:508-519
Mirabal et al. 2009	Mirabal S, Regueiro M, Cadenas AM et al (2009) Y-Chromosome distribution within the geo-linguistic landscape of northwestern Russia. Eur J Hum Genet 17:1260-73
Monterrosa et al. 2010	Matamoros M, Yurrebaso I, Gusmão L et al (2010) Population data for 12 Y-chromosome STR loci in a sample from Honduras. Leg Med 11:251
Msaidie et al. 2010	Msaidie S, Ducourneau A, Boetsch G et al (2011) Genetic diversity on the Comoros Islands shows early seafaring as major determinant of human biocultural evolution in the Western Indian Ocean. Eur J Hum Genet 19: 89–94
Neuvonen et al. 2015	Neuvonen AM, Putkonen M, Översti S et al (2015) Vestiges of an Ancient Border in the Contemporary Genetic Diversity of North-Eastern Europe. Plos One 10:e0130331
Nonaka et al. 2007	Nonaka I, Minaguchi K, Takezaki N (2007) Y-chromosomal Binary Haplogroups in the Japanese Population and their Relationship to 16 Y-STR Polymorphisms. Ann Hum Genet 71: 480–495
Núñez et al. 2012	Núñeza C, Baeta M, Roewer L et al (2012) Y chromosome haplogroup diversity in a Mestizo population of Nicaragua. Forensic Sci Int Genet 6:e192-5
Oliveira et al. 2014	Oliveira AM, Domingues PM, Gomes V et al (2014) Male lineage strata of Brazilian population disclosed by the simultaneous analysis of STRs and SNPs. Forensic Sci Int Genet 13:264-268
Olofsson et al. 2015	Olofsson JK, Pereira V, Børsting C et al (2015) Peopling of the North Circumpolar Region--insights from Y chromosome STR and SNP typing of Greenlanders. Plos One 10:e0116573
Pakendorf et al. 2006	Pakendorf B, Novgorodov IN, Osakovskij VL et al (2006) Investigating the effects of prehistoric migrations in Siberia: genetic variation and the origins of Yakuts. Hum Genet 120:334-353
Pimenoff et al. 2008	Pimenoff VN, Comas D, Palo JU et al (2008) Northwest Siberian Khanty and Mansi in the junction of West and East Eurasian gene pools as revealed by uniparental markers. Eur J Hum Genet 16:1254-1264
Regueiro et al. 2006	Regueiro M, Cadenas AM, Gayden T et al (2006) Iran: tricontinental nexus for Y-chromosome driven migration. Hum Hered 61:132-143
Ruiz-Linares et al. 1999	Ruizlinares A, Ortízbarrientos D, Figueroa M et al (1999) Microsatellites provide evidence for Y chromosome diversity among the founders of the New World. Proc Natl Acad Sci U S A 96:6312-7
Sahoo et al. 2006	Sahoo S, Singh A, Himabindu G et al (2006) A prehistory of Indian Y chromosomes: evaluating demic diffusion scenarios. Proc Natl Acad Sci U S A 103:843-848
Sengupta et al. 2006	Sengupta S, Zhivotovsky LA, King R et al (2006) Polarity and temporality of high-resolution y-chromosome distributions in India identify both indigenous and exogenous expansions and reveal minor genetic influence of Central Asian pastoralists. Am J Hum Genet 78:202-221
Shou et al. 2010	Shou WH, Qiao EF, Wei CY et al (2010) Y-chromosome distributions among populations in Northwest China identify significant contribution from Central Asian pastoralists and lesser influence of western Eurasians. J Hum Genet 55:314-322
Su et al. 1999	Su B, Al E (2000) Y-Chromosome evidence for a northward migration of modern humans into Eastern Asia during the last Ice Age. Am J Hum Genet 65:1718-1724
Su et al. 2000b	Su B, Xiao C, Deka R et al (2000) Y chromosome haplotypes reveal prehistorical migrations to the Himalayas. Hum Genet 107: 582-590
Tambets et al. 2004	Tambets K, Rootsi S, Kivisild T et al (2004) The Western and Eastern Roots of the Saami—the Story of Genetic “Outliers” Told by Mitochondrial DNA and Y Chromosomes. Am J Hum Genet 74:661-82
Torres et al. 2015	Torres JB, Vilar MG, Torres GA et al (2015) Genetic Diversity in the Lesser Antilles and Its Implications for the Settlement of the Caribbean Basin. Plos One 10:e0139192
Toscanini et al. 2011	Toscanini U, Gusmão L, Berardi G et al (2011) Male lineages in South American native groups: evidence of M19 traveling south. Am J Phys Anthropol 146:188-196
Tumonggor et al. 2014	Tumonggor MK, Karafet TM, Downey S et al (2014) Isolation, contact and social behavior shaped genetic diversity in West Timor. J Hum Genet 59:494
Underhill et al. 2000	Underhill PA, Shen P, Lin AA et al (2000) Y chromosome sequence variation and the history of human populations. Nat Genet 26: 358-361
Varzari et al. 2009	Varzari A, Kharkov V, Stephan W et al (2009) Searching for the origin of Gagauzes: Inferences from Y-chromosome analysis. Am J Hum Biol 21:326–336
Voskarides et al. 2016	Voskarides K (2016) Y-chromosome phylogeographic analysis of the Greek-Cypriot population reveals elements consistent with Neolithic and Bronze Age settlements. Investig Genet 7:1
Vullo et al. 2016	Vullo C, Gomes V, Romanini C et al (2015) Association between Y haplogroups and autosomal AIMs reveals intra-population substructure in Bolivian populations. Int J Leg Med 129:673-680
Wang et al. 2014	Wang CC, Wang LX, Shrestha R et al (2014) Genetic Structure of Qiangic Populations Residing in the Western Sichuan Corridor. Plos One 9:e103772
Wells et al. 2001	Wells RS, Yuldasheva N, Ruzibakiev R et al (2001) The Eurasian heartland: a continental perspective on Y-chromosome diversity. Proc Natl Acad Sci 98:10244-9
Wen et al. 2004	Wen B, Li H, Lu D et al (2004) Genetic evidence supports demic diffusion of Han culture. Nature 431: 302-305
Xavier et al. 2015	Xavier C, Builes JJ, Gomes V et al (2015) Admixture and genetic diversity distribution patterns of non-recombining lineages of Native American ancestry in Colombian populations. PloS one 10:e0120155
Yan et al. 2011	Yan S, Wang CC, Li H et al (2011) An updated tree of Y-chromosome Haplogroup O and revised phylogenetic positions of mutations P164 and PK4. Eur J Hum Genet 19:1013-5
Zalloua et al. 2008	Zalloua PA; Xue Y; Khalife J; Makhoul N; Debiane L; Platt DE, Royyuru AK, Herrera RJ, Hernanz DF, Blue-Smith J, Wells RS, Comas D, Bertranpetit J, Tyler-Smith C, Genographic Consortium (2008) Y-Chromosomal Diversity in Lebanon Is Structured by Recent Historical Events. Am J Hum Genet 82:873
Zegura et al. 2004	Zegura SL (2004) High-Resolution SNPs and Microsatellite Haplotypes Point to a Single, Recent Entry of Native American Y Chromosomes into the Americas. Mol Biol Evol 21:164-175
Zhang et al. 2009	Zhang YK, Chen Z, Fan A et al. (2009) Genetic relationships between Tuva population and the neighboring populations in the Altai Region of Xinjiang Uygur Autonomous Region. Gentics (8):818-824
Zhao et al. 2014	Zhao YB, Zhang Y, Li HJ et al (2014) Ancient DNA evidence reveals that the Y chromosome haplogroup Q1a1 admixed into the Han Chinese 3,000 years ago. Am J Hum Biol 26:813–821
Zhong et al. 2010a	Zhong H, Shi H, Qi X B et al (2010) Global distribution of Y-chromosome haplogroup C reveals the prehistoric migration routes of African exodus and early settlement in East Asia. J Hum Genet 55:428-35
Zhong et al. 2010b	Zhong H, Shi H, Qi X B et al (2011) Extended Y chromosome investigation suggests postglacial migrations of modern humans into East Asia via the northern route. Mol Biol Evol 28:717
