# Supplementary material for: Dispersals of the Siberian Y-chromosome haplogroup Q in Eurasia
Source: Mol Genet Genomics. 2017 Sep 7;293(1):107–17. doi: 10.1007/s00438-017-1363-8 (PMC5846874; doi:10.1007/s00438-017-1363-8)
Supplement: Supplementary file 3 — National composition of population and citizenship in Russia (XLSX 25 kb) [file 438_2017_1363_MOESM3_ESM.xlsx]

## Sheet: Sheet1
4. NATIONAL COMPOSITION OF POPULATION AND CITIZENSHIP			source:	http://www.perepis2002.ru/index.html?id=87
4.1. NATIONAL COMPOSITION OF POPULATION
	1989	2002
Total population	147021869	145166731
Abazas	32983	37942
Abkhazs	7239	11366
Avars	544016	814473
Andijs	…	21808
Archins	…	89
Akhvakhs	…	6376
Bagulals	…	40
Bezhtins	…	6198
Botlikhs	…	16
Ginukhs	…	531
Godoberins	…	39
Gunzibs	…	998
Didojs	…	15256
Karatins	…	6052
Tindals	…	44
Khvarshins	…	128
Chamalals	…	12
Aguls	17728	28297
Adygejs	122908	128528
Azerbajdzhanians	335889	621840
Aleuts	644	540
Altays	69409	67239
Americans	185	1275
English	223	529
Arabs	2704	10630
Central Asian Araby	…	181
Armenians	532390	1130491
Assirians	9622	13649
Balkars	78341	108426
Bashkirs	1345273	1673389
Belorussians	1206222	807970
Besermanians	…	3122
Bulgarians	32785	31965
Buriats	417425	445175
Hungarian	5742	3768
Veps	12142	8240
Vods	…	73
Vietnamese	2142	26206
Gagauzs	10051	12210
Greeks	91699	97827
Greeks-urums	…	54
Georgians	130688	197934
Adzhars	…	252
Ingilojs	…	63
Lazs	…	221
Megrels	…	433
Svans	…	41
Dargins	353348	510156
Kajtags	…	5
Kubachins	…	88
Dolgans	6584	7261
Dungans	635	801
Jews	536848	229938
Mountain Jews	11282	3394
Georgian Jews	1172	53
Central Asian Jews	1407	54
Ezids	…	31273
Izhorts	449	327
Ingushs	215068	413016
Indians hindi-speaking	…	4980
Spanish	2054	1547
Italians	627	862
Itelmens	2429	3180
Kabardians	386055	519958
Kazakhs	635865	653962
Kalmyks	165821	173996
Kamchadals	…	2293
Karaites	680	366
Karakalpaks	6155	1609
Karachais	150332	192182
Karelians	124921	93344
Kereks	…	8
Kets	1084	1494
Ugs	…	19
Kirgizs	41734	31808
Chinese	5197	34577
Komi	336309	293406
Komi-izhems	…	15607
Komi-permiaks	147269	125235
Koreans	107051	148556
Koriaks	8942	8743
Krymchaks	338	157
Cuban	1566	707
Kumandians	…	3114
Kumyks	277163	422409
Kurds	4724	19607
Laks	106245	156545
Latvian	46829	28520
Latgalians	…	1622
Lezgins	257270	411535
Lithuanians	70427	45569
Mansi	8279	11432
Marijs	643698	604298
Mountain marijs	…	18515
Easten marijs	…	56119
Moldavians	172671	172330
Mongolians	2117	2656
Mordivians	1072939	843350
Mordvivians-moksha	…	49624
Mordivians-erzia	…	84407
Nagays	…	9600
Nanays	11883	12160
Nganasans	1262	834
Negidals	587	567
Germans	842295	597212
Nenets	34190	41302
Nivkhs	4631	5162
Nogajs	73703	90666
Orochi	883	686
Osetians	402275	514875
Osetians-digors	…	607
Osetians-irons	…	97
Iranians	2572	3821
Poles	94594	73001
Pushtuns	858	9800
Rumanians	5996	5308
Rusins	…	97
Russians	119865946	115889107
Kazaks	…	140028
Pomors	…	6571
Rutuls	19503	29929
Saams	1835	1991
Selkups	3564	4249
Serbs	1580	4156
Slovaks	711	568
Sojots	…	2769
Tabasarans	93587	131785
Tadzhiks	38208	120136
Tazs	…	276
Talyshs	202	2548
Tatars	5522096	5554601
Astrakhan tatars	…	2003
Kriashens	…	24668
Tatary sibirian	…	9611
Tatary crimean	21275	4131
Tats	19420	2303
Telengits	…	2399
Teleuts	…	2650
Tofalars	722	837
Tubalars	…	1565
Tuvinians	206160	243442
Tuvinians-todzhins	…	4442
Turks	9890	92415
Turks-meshetins	…	3257
Turkmens	39739	33053
Udins	1102	3721
Udmurts	714833	636906
Udeges	1902	1657
Uzbeks	126899	122916
Ujgurs	2577	2867
Ukrainians	4362872	2942961
Ulta (oroks)	179	346
Ulchis	3173	2913
Finns	47102	34050
Finns-ingermanlands	…	314
French	352	819
Khakassians	78500	75622
Khants	22283	28678
Khemshils	…	1542
Tsakhurs	6492	10366
Gipsies	152939	182766
Central Asian Gipsies	…	486
Chelkans	…	855
Cherkes	50764	60517
Czech	4375	2904
Chechens	898999	1360253
Chechens-akkins	…	218
Chuvans	1384	1087
Chuvash	1773645	1637094
Chukchis	15107	15767
Chulyms	…	656
Shapsugs	…	3231
Shors	15745	13975
Evenks	29901	35527
Evens	17055	19071
Entses	198	237
Eskimos	1704	1750
Estonians	46390	28113
Estonians-setu	…	197
Yukagirs	1112	1509
Yakuty	380242	443852
Japanese	591	835
Persons of other nationalities (not mentioned above)	5738	42980
Persons who didn't state nationality in the questionnaire	15513	1460751
	Title: Dispersals of the Siberian Y-Chromosome Haplogroup Q in Eurasia
	Journal name: Molecular Genetics and Genomics
	Authors: Yun-Zhi Huang, Horolma Pamjav, Pavel Flegontov, Vlastimil Stenzl, Shao-Qing Wen, Xin-Zhu Tong, Chuan-Chao Wang, Ling-Xiang Wang, Lan-Hai Wei, Jing-Yi Gao, Li Jin, and Hui Li
	Corresponding author: Hui Li
	Email: lhca@fudan.edu.cn
